# Supplementary material for: Targeted DNA Sequencing for Tailored Therapies in Children with Extracranial Solid Tumors
Source: Int J Mol Sci. 2025 Nov 26;26(23):11463. doi: 10.3390/ijms262311463 (PMC12692115; doi:10.3390/ijms262311463)
Supplement: Supplementary file 1 [file ijms-26-11463-s001.zip]

Archive with 1 entries (1 files):
- ijms-3963760-supplementary.pdf
